# Supplementary material for: Strategies to Mitigate Age-Related Bias in Machine Learning: Scoping Review
Source: JMIR Aging. 2024 Mar 22;7:e53564. doi: 10.2196/53564 (PMC10998175; doi:10.2196/53564)
Supplement: Multimedia Appendix 1 [file aging_v7i1e53564_app1.xlsx]

## Sheet: Table S1
Publication Title	Year	Authors	Datasets	Types of Bias Present per Mehrabi et al.,'s Framework [5]				Bias Mitigation Method	Mitigation Strategy Details	Outcomes
				Aggregation Bias	Algorithmic Bias	Measurement Bias	Representation/Evaluation Bias
Hand Image-Based Human Age Estimation using a Time Distributed CNN-GRU [32]	2020	Mohamed A. Abderrahmane; Ibrahim Guelzim; & Abdelkaher A. Abdelouahad	11k Hands				Used the 11K Hands dataset for training, which under-represent older adults. However, researchers augmented the dataset prior to training their model.	Data augmentation	This paper presents an age estimation method using hand color images, incorporating a time distributed convolutional neural network and GRU, along with model bias adjustment for gender and skin color, achieving promising performance.	The paper mentions data augmentation, but does not elaborate on which data augmentation processes were used. Based on figure 4 of Abderhame et al., it appears that images were added to the dataset in some way, but how this balanced dataset was achieved is not explained in detail.
From Apparent to Real Age: Gender, Age, Ethnic, Makeup, and Expression Bias Analysis in Real Age Estimation [33]	2018	Albert Clapés; Gholamreza Anbarjafari; Ozan Bilici; Dariia Temirova; Egils Avots; & Sergio Escalera	APPA-Real				Used the APPA-Real dataset for training, which under-represent older adults	Algorithm alteration	Sought to correct bias between estimated age and ground-truth age by dividing subjects into smaller groups based on mutually-exclusive image categories.	Out of the 4 models, B#2 was selected as the best performing model for all types of bias corrections on age prediction. This model's overall performance improved from 13.5774 to 12.0703
Enhancing Facial Data Diversity with Style-based Face Aging [34]	2020	Markos Georgopoulos; James Oldfield; Mihalis A. Nicolaou; Yannis Panagakis; & Maja Pantic	Cross-Age Celebrity Dataset (CACD), FG-Net, MORPH	The datasets for this study grouped all older adults 50+ into a single category			Used 2 datasets: FG-Net & MORPH, for training, which under-represent older adults. However, the dataset was enhanced by digitally aging existing photographs, to expand both the size and diversity of subject ages.	Data augmentation	In this work, a novel generative style-based architecture for data augmentation is proposed to increase the diversity of face datasets with respect to age, resulting in improved age transfer performance and increased dataset diversity compared to state-of-the-art algorithms.	While CAAEs generated the most accurate images on the 31-40 age group after being trained on the MORPH dataset (MAE 1.18), and IPCGANs generated the most accurate images for the 31-40 dataset after being trained on the CACD dataset (MAE 0.04), the novel method presented in the paper was most accurate for the 41-50 and 50+ age groups, for both the MORPH and CACD (MAE 1.21 and 1.69, and MAE 1.33 an…
Assessing the Accuracy of Four Popular Face Recognition Tools for Inferring Gender, Age, and Race [35]	2018	Soon-Gyo Jung; Jisun An; Haewoon Kwak; Joni O. Salminen; & B. Jansen	100 Celebrities, IMDB-Wiki Twitter Profile Data	The 100 Celebrities dataset groups all adults 55+ into a single category.		For all databases used, age was correctly classified less than 50% of the time on average even with the balanced 100 Celebrities dataset.	Used the IMDB-Wiki dataset for training and testing, which under-represents older adults.	Dataset balancing	This research evaluates face detection tools' accuracy in inferring user attributes, finding high accuracy for gender, limited accuracy for race, and poor performance for age inference, emphasizing the need for caution when using these tools in social media classification.	The 100 Celebrities dataset was created, balanced for age, gender, and ethnicity. In the 100 Celebrities dataset, age was underestimated by an average of 5.2-15 years across all models, and the highest accuracy of all the models trained on the 100 Celebrities dataset was the IBM model, at 53%.
Investigating systematic bias in brain age estimation with application to post‐traumatic stress disorders [36]	2019	Hualou Liang; Fengqing Zhang; & Xin Niu	ABIDE, CoRR, DLBS, NKI Rockland.		Bias persisted after balancing the dataset, indicating that underrepresentation of older adults within the dataset was not entirely responsible.		Used samples from the Consortium for Reliability and Reproducibility study (CoRR), the enhanced Nathan Kline Institute Rockland sample (NKI), and the Autism Brain Imaging Data Exchanges studies (ABIDE) for benchmark testing, which under-represent older adults. However, the sample from the Dallas Lifespan Brain Study (DLBS) appeared to represent older adults more equitably. Figure 1 shows the numb…	Dataset balancing & algorithm alteration	In this research, the authors address the problem of bias in brain age prediction using machine learning, showing that the bias is not specific to data or methods. They propose a statistical explanation for the bias and present a simple and efficient method using a general linear model to adjust it, demonstrating its effectiveness in a large neuroimaging dataset for healthy controls and patients …	Testing their model on the imbalanced dataset returned r = .91, MAE = 6.77 years, while the balanced data sample returned r = .91, MAE = 8.02 years. The correlation between the brain-age gap and chronological age for the imbalanced full data and the balanced data sample is −0.52 in both cases. Upon applying a linear regression alteration to the algorithm, MAE dropped from 1.15 to 0.91 years.
Mitigating Algorithmic Bias: Evolving an Augmentation Policy that is Non-Biasing [37]	2020	Phillip Smith & Karl Ricanek	IMDB-Wiki, MORPH, Pilots Parliament Benchmark (PPB)				Used two datasets, IMDB wiki and MORPH, both are biased, but the model was trained on an balanced dataset	Data augmentation	This work proposes a novel approach for mitigating bias in a deep learning algorithm that estimates age and gender by optimizing data augmentation techniques (random image border cropping, and gaussian tinting) through an evolutionary process, aiming to reduce systemic bias and achieve state-of-the-art results while emphasizing the importance of fair and non-discriminatory biometric tools.	Overall mean average error (MAE) for age prediction went from 4.62 to 4.21, with a final MAE of 4.13 for males and 4.90 for females. The overall gender accuracy went from 98.44% to 98.92%
Facial Age Estimation with Images in the Wild [38]	2016	Ming Zou; Jianwei Niu; Jinpeng Chen; Yu Liu & Xiaoke Zhao	CACD, FG-Net, Morph				Used 2 datasets: FG-Net & MORPH, for training, which under-represent older adults. While the FG-Net dataset was balanced with images of older adults from MORPH, the two oldest age groups (60-69 & 70-79) appear to remain under-represented after the balancing.	Dataset balancing	This paper explores facial age estimation by using images from the internet to address the issue of imbalanced age distribution, leveraging cost-sensitive learning algorithms and demonstrating performance improvement through within-database and cross-database experiments.	The balanced dataset, using the cost sensitive function showed the lowest MAE in age predictions, (8.25 +/- 0.03) vs the cost insensitive dataset (MAE was 9.31 +/- 0.4), and an unmodified dataset (MAE 8.6).
Algorithmic Bias in Clinical Populations—Evaluating and Improving Facial Analysis Technology in Older Adults With Dementia [39]	2019	Babak Taati; Shun Zhao; Ahmed B. Ashraf; Azin Asgarian; M. Erin Browne; Kenneth M. Prkachin; Alex Mihailidis; & Thomas Hadjistavropoulos	Pain Dataset for Dementia (86 subjects, 44 healthy, 42 institutionalized)		Retraining or fine-tuning the methods with images of older adults’ faces, to include more images of older adults with dementia, improves the performance significantly, but the gap between older adults with versus without dementia persists for FANs, although not AAMs. This indicates the issue is algorithmic in origin, as one variety of algorithm was improved by the same strategy, but the other was…			Dataset balancing	This paper investigates the bias in facial expression analysis algorithms on older adults with dementia, demonstrates the impact of age and ability on performance, and explores methods to mitigate the bias and improve accuracy, emphasizing the need for fair algorithms in clinical applications. Bias was mitigated by fine tuning the training datasets with images of cognitively impaired older adults.	When fine-tuning, AAMs improved continuously with the addition of images of cognitively healthy older adults, with the number of images with a Normalized Root Mean Square Error (NRMSE) of <5% reaching 99% of the dataset, but FANs only improved to 90%, and remained at that level with additional images added to their training data (both models started with an <5% NRSME of 72% before the fine-tuning…

## Sheet: Table S2
Dataset name	Dataset developers	Image Source	Total number of images in the dataset	Oldest demographic within the dataset	Number of images of oldest demographic	Overall percentage of images of oldest demographic	Database country of origin, population over 65 [43]
Cross-Age Celebrity Dataset (CACD) [34]	Bor-Chun Chen, Chu-Song Chen, Winston H. Hsu	IMDB	163446	60+	2912	0.0002	Taiwan, 18%
100 Celebrities [35]	Soon-Gyo Jung, Jisun An, Haewoon Kwak, Joni Salminen, & Bernard J. Jansen	IMDB	100	55+	33	0.33	Qatar, 1.4%
Pain Dataset for Dementia [39]	Babak Taati; Shun Zhao; Ahmed B. Ashraf; Azin Asgarian; M. Erin Browne; Kenneth M. Prkachin; Alex Mihailidis; & Thomas Hadjistavropoulos	Photos taken from cognitively healthy and institutionalized older adults	688	65+	688	1	Canada, 21%
FG-Net [44]	Andreas Lantitis, Chris J. Taylor, Timothy F. Cootes	Collections of each developer’s personal photos	1002	61+	6	0.004	United States, 18%
Academic MORPH [41]	Karl Ricanek Jr, T. Tesafye	Police booking databases	55314	50+	3933	0.07	United States, 18%
MORPH Longitudinal [45]	Karl Ricanek Jr, T. Tesafye	Police booking databases	402055	70+	60-69 (5021)	1.40% (combination of the two oldest age groups)	United States, 18%
					70+ (594)
APPA-Real [46]	Eirikur Agustsson, Radu Timofte, Sergio Escalera, Xavier Baro, Isabelle Guyon, Rasmus Rothe	Public internet repositories	7591	90-95	60-70 (254)	6% (combination of the four oldest age groups)	Spain, 20%
					70-80 (111)
					80-90 (68)
					90-95 (13)
Adience [42]	Eran Eidenger, Roee Enbar, Tal Hassner	Flickr	26850 (19,847 for which data was available)	60+	875	0.045	Israel, 12%
